# Supplementary material for: A Deep Learning-Based Model for Predicting Abnormal Liver Function in Workers in the Automotive Manufacturing Industry: A Cross-Sectional Survey in Chongqing, China
Source: Int J Environ Res Public Health. 2022 Nov 1;19(21):14300. doi: 10.3390/ijerph192114300 (PMC9655771; doi:10.3390/ijerph192114300)
Supplement: Supplementary file 1 [file ijerph-19-14300-s001.zip]

Archive with 1 entries (1 files):
- ijerph-1978217-supplementary.pdf
